# Supplementary material for: Maternal Disorders Associated with Morbidity and Mortality in a Metropolis of Kazakhstan
Source: Clin Pract. 2025 Jun 6;15(6):108. doi: 10.3390/clinpract15060108 (PMC12191608; doi:10.3390/clinpract15060108)
Supplement: Supplementary file 1 [file clinpract-15-00108-s001.zip]

Archive with 1 entries (1 files):
- clinpract-3626115-supplementary.pdf
